# Supplementary material for: Comprehensive Pan-Cancer Analysis of KIF18A as a Marker for Prognosis and Immunity
Source: Biomolecules. 2023 Feb 8;13(2):326. doi: 10.3390/biom13020326 (PMC9953516; doi:10.3390/biom13020326)
Supplement: Supplementary file 1 [file biomolecules-13-00326-s001.zip]

Archive with 1 entries (1 files):
- supplementary +e++.pdf
